# Supplementary material for: AICAR Ameliorates Non-Alcoholic Fatty Liver Disease via Modulation of the HGF/NF-κB/SNARK Signaling Pathway and Restores Mitochondrial and Endoplasmic Reticular Impairments in High-Fat Diet-Fed Rats
Source: Int J Mol Sci. 2023 Feb 8;24(4):3367. doi: 10.3390/ijms24043367 (PMC9959470; doi:10.3390/ijms24043367)
Supplement: Supplementary file 1 [file ijms-24-03367-s001.zip]

Archive with 7 entries (5 files):
- ijms-2140038-supplementary/
- ijms-2140038-supplementary/Supplementary data/
- ijms-2140038-supplementary/Supplementary data/Supplementary Figure S1 Legend.pdf
- ijms-2140038-supplementary/Supplementary data/Supplementary Figure S1.tif
- ijms-2140038-supplementary/Supplementary data/Supplementary methods.pdf
- ijms-2140038-supplementary/Supplementary data/Supplementary Online Materials cover.pdf
- ijms-2140038-supplementary/Supplementary data/Supplementary Table S1.pdf
